# Supplementary material for: Aptamer-Based Microfluidic Assay for In-Field Detection of Salicylic Acid in Botrytis cinerea-Infected Strawberries
Source: Biosensors (Basel). 2025 Apr 22;15(5):266. doi: 10.3390/bios15050266 (PMC12109390; doi:10.3390/bios15050266)
Supplement: Supplementary file 1 [file biosensors-15-00266-s001.zip]

Archive with 1 entries (1 files):
- biosensors-3564291-supplementary.pdf
